# Supplementary material for: RNA-guided DNA base damage repair via DNA polymerase-mediated nick translation
Source: Nucleic Acids Res. 2022 Dec 19;51(1):166–81. doi: 10.1093/nar/gkac1178 (PMC9841414; doi:10.1093/nar/gkac1178)
Supplement: gkac1178_Supplemental_Files [file gkac1178_supplemental_files.zip]

Archive with 3 entries (3 files):
- Pol beta_RNA_DNA.mp4
- Pol eta_DNA_RNA.mp4
- Supplementary Table, Figures and Figure Legends.pdf
